# Supplementary material for: Gluten Induces Subtle Histological Changes in Duodenal Mucosa of Patients with Non-Coeliac Gluten Sensitivity: A Multicentre Study
Source: Nutrients. 2022 Jun 15;14(12):2487. doi: 10.3390/nu14122487 (PMC9230100; doi:10.3390/nu14122487)
Supplement: Supplementary file 1 [file nutrients-14-02487-s001.zip]

Archive with 1 entries (1 files):
- nutrients-1750724-supplementary.pdf
